# Supplementary material for: Effects of HIV Infection in Plasma Free Fatty Acid Profiles among People with Non-Alcoholic Fatty Liver Disease
Source: J Clin Med. 2022 Jul 2;11(13):3842. doi: 10.3390/jcm11133842 (PMC9267237; doi:10.3390/jcm11133842)
Supplement: Supplementary file 1 [file jcm-11-03842-s001.zip]

Archive with 1 entries (1 files):
- jcm-1784611-supplementary.pdf
